# Supplementary material for: Short-form RON (sf-RON) enhances glucose metabolism to promote cell proliferation via activating β-catenin/SIX1 signaling pathway in gastric cancer
Source: Cell Biol Toxicol. 2020 May 12;37(1):35–49. doi: 10.1007/s10565-020-09525-5 (PMC7851020; doi:10.1007/s10565-020-09525-5)
Supplement: Supplementary file 4 — (XLSX 10 kb) [file 10565_2020_9525_MOESM4_ESM.xlsx]

## Sheet: Sheet1
Supplementary Table 3 The original data of metabolomic analysis
Content of detection	Control (mmol/L)					sf-RON(mmol/L)					RON(mmol/L)
	1	2	3	4	5	1	2	3	4	5	1	2	3	4	5
Glucose	4.621	5.124	4.725	4.279	5.496	5.971	6.748	7.397	7.785	7.645	7.896	8.354	8.741	9.478	8.243
F1P-F6P-G1P-G6P	0.741	0.821	0.546	0.693	0.923	1.963	2.396	3.247	3.596	4.213	5.396	6.241	6.395	7.859	8.142
F16DP-F26DP-G16DP	0.693	0.714	0.842	0.615	0.486	2.312	2.457	2.954	3.856	4.897	5.964	6.237	7.958	9.124	8.423
DHAP/glyceraldehyde-3-phosphate	0.593	0.716	0.825	0.91	0.742	2.634	2.749	3.324	4.582	6.312	7.596	8.475	9.658	9.126	8.475
PEP	0.098	0.058	0.084	0.069	0.078	0.269	0.389	0.397	0.459	0.693	1.248	1.632	1.457	1.963	1.846
Pyruvate	0.095	0.084	0.102	0.122	0.098	0.147	0.149	0.183	0.193	0.204	0.213	0.239	0.189	0.247	0.261
Latate	0.624	0.742	0.749	0.781	0.893	1.496	1.859	1.974	2.036	2.451	2.659	3.678	4.125	4.872	5.296
Ribose-5-phosphate/ribulose-5-phosphate	0.059	0.071	0.069	0.064	0.057	0.247	0.196	0.231	0.216	0.184	0.697	0.952	0.714	0.796	0.962
Erythose-4-phosphate	0.074	0.082	0.073	0.069	0.078	0.159	0.241	0.223	0.186	0.194	0.982	1.263	0.894	1.364	1.289
NADP	0.059	0.048	0.042	0.071	0.062	0.145	0.192	0.127	0.142	0.156	0.259	0.639	0.658	0.749	0.713
